# Supplementary material for: Identification of Fungicide Combinations Targeting Plasmopara viticola and Botrytis cinerea Fungicide Resistance Using Machine Learning
Source: Microorganisms. 2023 May 19;11(5):1341. doi: 10.3390/microorganisms11051341 (PMC10221559; doi:10.3390/microorganisms11051341)
Supplement: Supplementary file 1 [file microorganisms-11-01341-s001.zip]

Archive with 1 entries (1 files):
- microorganisms-2301758-supplementary.pdf
